# Supplementary material for: Maximal inspiratory diaphragmatic ultrasound predicts postoperative pulmonary complications after upper abdominal surgery
Source: Ann Intensive Care. 2025 Aug 18;15:121. doi: 10.1186/s13613-025-01531-2 (PMC12361034; doi:10.1186/s13613-025-01531-2)
Supplement: Supplementary file 1 — Supplementary Material 1 [file 13613_2025_1531_MOESM1_ESM.xlsx]

## Sheet: 1. Baseline_Data
Patient-ID	Age	Gender	BMI	COPD_History	Asthma_History	OSAHS_History	Smoking_Status	Coronary_Artery_Disease_History	Hypertension_History	Diabetes_History	Cerebrovascular_Disease_History	ASA_Classification	Charlson_Comorbidity_Index
1	64	2	19.7055	0	0	0	1	0	1	0	0	2	0
2	72	2	24.3232	0	0	0	1	1	1	1	1	3	0
3	66	2	23.3091	0	0	0	1	0	0	0	0	2	0
4	68	2	27.9421	0	0	0	1	0	1	0	0	2	0
6	85	2	22.0604	0	0	0	1	0	0	1	0	3	0
7	62	2	26.5643	0	0	0	1	0	0	0	0	2	0
8	56	1	19.047	0	0	0	1	0	0	1	0	2	0
9	67	1	23.9869	0	0	0	2	0	1	1	0	3	0
10	71	2	14.9844	0	0	0	1	0	0	0	0	2	0
11	65	2	29.2969	0	0	0	1	0	0	0	0	2	0
12	55	1	23.9869	0	0	0	3	0	0	1	0	2	0
13	74	1	23.7954	0	0	0	1	0	1	0	0	2	0
14	67	1	23.03	0	0	0	3	0	0	1	1	2	0
15	52	1	23.6614	0	0	0	1	0	1	0	0	2	0
16	54	2	24.6548	0	0	0	1	0	0	0	0	2	0
17	60	2	21.6311	0	0	0	2	0	0	0	0	3	0
18	63	1	24.6914	0	0	0	2	0	0	0	0	2	0
19	68	2	27.8852	0	0	0	1	0	1	0	0	2	0
20	64	1	25.0593	0	0	0	3	1	0	1	1	3	0
22	63	2	19.4674	0	0	0	2	0	1	0	0	2	0
23	63	2	27.7344	0	0	0	1	1	1	1	0	2	0
24	60	2	25.3444	0	0	0	1	0	0	0	0	1	0
25	62	1	20.2812	0	0	0	2	0	0	0	0	3	0
26	50	1	23.0546	0	0	0	1	0	0	1	0	2	0
27	64	1	19.487	0	0	0	2	0	0	0	0	2	0
28	57	2	21.9076	0	0	0	1	0	1	0	0	2	0
29	73	2	28.125	0	0	0	1	1	1	0	0	3	0
31	65	1	25.3444	0	0	0	3	0	0	0	0	2	0
32	53	2	24.3496	0	0	0	1	0	0	0	0	1	0
33	70	1	20.5693	0	0	0	1	0	0	1	0	2	0
34	53	1	21.7993	0	0	0	1	0	0	0	0	2	0
35	69	2	23.9361	0	0	0	1	0	1	0	0	3	0
36	65	2	27.5482	0	0	0	1	0	1	0	1	2	0
37	57	2	23.4375	0	0	0	1	0	1	0	0	2	0
38	50	2	20.7031	0	0	0	1	0	0	0	0	2	0
39	81	1	20.5191	0	0	0	1	0	0	0	0	2	0
40	58	1	28.578	0	0	0	2	0	0	1	0	2	0
41	60	2	20.4491	0	0	0	1	0	0	0	0	2	0
42	72	2	25.2994	0	0	0	1	0	0	0	0	2	0
43	61	2	18.0662	0	0	0	1	0	0	0	0	3	0
44	70	2	21.0938	0	0	0	1	0	0	0	0	3	0
45	78	2	21.7555	0	0	0	1	0	1	1	0	3	0
46	56	1	16.1616	0	0	0	3	0	0	0	0	2	0
47	61	1	21.3669	0	0	0	3	0	1	0	1	2	0
48	77	2	28.5156	0	0	0	1	0	0	1	0	3	0
49	58	1	25.7117	0	0	0	2	0	0	1	0	2	0
50	56	1	24.977	0	0	0	2	0	0	0	0	2	0
51	64	1	23.3844	0	0	0	2	1	0	1	0	2	0
52	50	2	21.7555	0	0	0	1	0	0	0	0	2	0
53	69	2	23.8087	0	0	0	1	0	0	0	0	3	0
54	61	2	28.9062	0	0	0	1	0	0	0	0	2	0
55	74	1	27.6817	0	0	0	1	0	0	0	0	3	0
56	73	2	24.6548	0	0	0	1	0	1	0	0	2	0
57	71	2	25.3333	0	0	0	1	1	1	0	0	3	0
58	167	2	23.3844	0	0	0	1	0	0	1	0	2	0
59	77	2	18.4202	0	0	0	1	0	1	0	0	3	0
60	67	1	20.202	0	0	0	3	1	0	0	1	3	0
62	51	1	21.6721	0	0	0	1	0	0	1	0	2	0
63	78	1	27.7344	0	0	0	1	0	1	0	0	2	0
64	73	1	21.2245	0	0	0	1	0	0	0	0	2	0
65	65	1	21.6049	0	0	0	3	1	0	1	0	3	0
66	63	1	21.1553	0	0	1	1	0	0	0	0	2	0
67	61	1	24.1115	0	0	0	1	0	0	1	0	2	0
68	69	1	26.8274	0	0	0	3	1	1	0	0	3	0
69	62	1	25.0593	0	0	0	1	0	1	0	0	3	0
70	58	2	22.2656	0	0	0	1	0	1	1	0	2	0
71	82	1	24.8016	0	0	0	1	0	1	0	0	2	0
72	67	2	25.7778	0	0	0	1	0	0	0	1	2	0
73	72	1	25.6896	0	0	0	1	0	0	0	0	3	0
74	50	1	20.2812	0	0	0	1	0	0	0	0	2	0
75	61	1	25.9516	0	0	0	1	0	0	0	0	2	0
76	56	2	22.0386	0	0	0	1	0	0	0	0	2	0
77	51	2	28.5665	0	0	0	1	0	1	0	0	2	0
78	66	1	31.1419	0	0	0	3	0	1	0	0	2	0
79	70	1	22.4913	0	0	0	1	0	0	0	0	2	0
80	67	2	21.3333	0	0	0	1	0	0	0	0	2	0
81	69	1	17.3134	0	0	0	3	0	0	0	0	2	0
82	63	2	28.8415	0	0	0	1	0	1	0	0	3	0
84	62	1	21.4844	0	0	0	1	0	0	0	0	2	0
85	63	1	28.125	0	0	0	1	0	1	0	0	2	0
86	61	1	24.3911	0	0	0	3	0	1	1	0	3	0
87	62	2	28.764	0	0	0	2	0	1	0	0	2	0
89	54	2	20.7031	0	0	0	1	0	1	0	0	2	0
90	66	2	27.2173	0	0	0	1	1	1	1	0	3	0
91	70	1	22.0386	0	0	0	1	0	0	0	0	2	0
92	57	2	20.0288	0	0	0	1	0	0	0	0	2	0
93	63	2	30.4688	0	0	0	1	0	1	0	0	3	0
94	61	1	21.1073	0	0	0	3	0	0	0	0	2	0
96	62	1	19.487	0	0	0	3	0	0	0	0	2	0
97	56	1	21.6049	0	0	0	1	0	0	0	0	2	0
98	56	1	23.8751	0	0	0	2	0	0	0	0	2	0
99	70	1	19.0311	0	0	0	3	0	0	0	0	3	0
100	52	2	27.5482	0	0	0	1	0	1	0	0	2	0
101	69	1	21.9671	1	0	0	3	0	1	1	1	3	1
102	70	1	22.0386	0	0	0	1	0	0	0	0	2	0
103	61	1	24.6914	0	0	0	3	1	1	1	0	2	0
104	56	1	24.2215	0	0	0	3	0	0	0	0	2	0
105	63	2	20.3125	0	0	0	1	0	0	0	0	3	0
106	69	2	26.3465	0	0	0	1	0	1	1	0	3	0
108	66	1	22.8374	0	0	0	2	0	0	0	0	2	0
109	63	1	24.093	0	0	0	3	0	0	0	0	2	0
110	68	1	25.565	0	0	0	1	0	1	0	0	3	0
111	72	1	24.8971	0	0	0	1	1	0	0	0	2	0
112	68	2	28	0	0	0	1	0	1	1	0	2	0
114	66	2	25.3155	0	0	0	1	0	1	1	0	2	0
115	57	1	20.3383	0	0	0	3	0	0	0	0	2	0
116	57	1	25.6612	0	0	1	2	0	0	0	0	2	0
119	59	1	26.2188	0	0	0	1	0	0	0	0	2	0
120	51	1	17.6327	0	0	0	3	0	0	0	0	3	0
121	69	2	28.3987	0	0	0	1	0	1	1	0	2	0
122	71	1	23.1206	0	0	0	3	1	1	0	0	3	0
123	70	2	21.7193	0	0	0	1	0	1	1	0	3	0
124	87	1	26.8386	0	0	0	3	0	0	0	0	3	0
125	62	1	23.3234	0	0	0	3	0	0	0	0	2	0
126	58	1	28.3447	0	0	0	2	1	0	1	0	3	0
127	73	1	24.4898	0	0	0	1	0	1	1	1	3	0
128	63	1	20.7612	0	0	0	1	0	0	0	0	2	0
129	65	1	23.5883	0	0	0	3	0	0	0	0	2	0
130	79	1	16.5147	0	0	0	3	0	0	0	0	3	0
132	53	1	26.0617	0	0	0	2	0	0	0	0	2	0
133	58	1	21.1927	0	0	0	1	1	1	1	0	3	0
134	55	1	22.5606	0	0	0	2	0	1	1	0	2	0
135	57	1	22.0386	0	0	0	2	0	0	1	0	2	0
136	63	2	29.4758	0	0	0	1	0	0	0	0	3	0
137	62	1	23.6713	0	0	0	2	0	0	0	0	2	0
138	63	1	19.4674	0	0	0	1	0	0	0	1	3	0
139	53	2	19.4734	0	0	0	1	0	0	0	0	2	0
140	72	2	20.8117	0	0	0	1	0	0	0	0	3	0
141	82	1	27.2173	1	0	0	3	1	1	0	0	3	1
143	74	2	19.025	0	0	0	1	0	1	0	0	2	0
145	79	1	21.7365	0	0	0	3	0	1	1	0	2	0
146	61	1	26.7755	0	0	0	2	1	1	1	0	3	0
147	61	1	25.0995	0	0	0	3	0	0	1	0	2	0
148	70	2	28.9062	0	0	0	1	1	1	0	0	2	0
149	80	1	20.0155	0	0	0	1	0	1	1	0	3	0
150	56	1	22.4913	0	0	0	2	0	0	0	0	2	0
151	74	2	23.2335	0	0	0	1	0	0	0	1	3	0
152	68	1	30.0408	0	0	0	1	0	1	1	0	3	0
153	68	2	23.7387	0	0	0	3	0	0	0	0	2	0
154	64	1	23.3887	0	0	0	2	0	1	1	0	2	0
155	61	2	22.9398	0	0	0	1	0	0	0	0	3	0
156	70	2	19.052	0	0	0	1	0	0	0	0	2	0
157	65	1	22.6562	1	0	0	3	0	0	1	0	3	1
158	66	1	30.2992	0	0	0	3	0	1	0	0	2	0
159	68	2	22.1003	0	0	0	1	0	0	0	0	2	0
161	56	1	22.8374	0	0	0	1	0	1	1	0	3	0
162	66	1	32.4219	0	0	0	1	0	1	1	0	2	0
163	55	1	25.763	0	0	0	1	0	1	1	0	2	0
165	71	1	26.2188	0	0	0	3	0	1	1	0	2	0
166	55	2	20.3244	0	0	0	1	0	0	0	0	2	0
167	54	1	25.8806	0	0	0	3	0	0	0	0	2	0
168	62	2	27.5556	0	0	0	1	0	0	0	0	2	0
169	73	1	20.2812	0	0	0	3	0	0	0	0	2	0
171	62	1	27.2817	0	0	0	2	0	0	0	0	2	0
172	55	1	20.7612	0	0	0	1	1	1	0	0	2	0
173	64	1	21.9098	0	0	0	2	1	0	0	0	2	0
175	69	1	21.8724	0	0	0	2	1	0	0	0	2	0
176	74	2	21.6441	0	0	0	1	1	0	1	1	3	0
177	61	1	28.7347	0	0	0	3	0	1	1	0	2	0
178	73	1	21.7738	0	0	0	1	1	1	1	0	3	0
180	62	2	20.3244	0	0	0	1	0	1	0	0	2	0
182	64	1	18.2066	0	0	0	3	0	0	0	0	2	0
183	62	1	19.0311	0	0	0	2	1	0	0	0	2	0
184	67	1	22.3094	0	0	0	1	0	1	1	0	3	0
186	67	1	21.2963	0	0	0	3	0	1	1	0	2	0
187	66	2	26.6667	0	0	0	1	0	0	0	0	2	0
189	73	1	21.4619	0	0	0	1	0	1	1	0	3	0
190	56	2	21.4844	0	0	0	1	0	1	0	0	2	0
191	66	1	28.0864	0	0	0	1	0	1	0	0	2	0
192	61	1	18.5568	0	0	0	1	0	0	0	0	2	0
193	68	1	24.6914	0	0	0	1	0	0	0	0	2	0
196	81	1	22.6474	0	0	0	1	0	1	0	0	2	0
197	73	1	24.1115	0	0	0	1	0	1	1	0	2	0
198	62	1	22.4913	0	0	0	1	0	0	0	0	2	0
199	78	1	23.03	0	0	0	1	0	0	0	0	3	0
200	79	2	22.6667	0	0	0	1	1	1	1	0	3	0
202	73	2	22.7732	0	0	0	1	0	0	0	0	3	0
203	67	2	24.6094	0	0	0	1	0	1	1	1	2	0
204	81	2	28.8889	0	0	0	1	0	1	0	0	3	0
205	79	2	23.7118	0	0	0	1	0	1	1	0	3	0
206	71	2	21.2306	0	0	0	1	0	1	1	0	3	0
208	64	1	25.1429	0	0	0	3	0	0	0	0	3	0
209	61	2	23.4375	0	0	0	1	0	1	1	0	2	0
210	64	2	25.3906	0	0	0	1	0	0	0	1	2	0
211	54	1	20.4783	0	0	0	1	0	0	0	0	2	0
212	59	1	23.3887	0	0	0	2	0	0	0	0	2	0
213	70	2	26.7094	0	0	0	1	0	0	0	0	2	0
214	63	2	24.0346	0	0	0	1	0	0	0	0	3	0
215	51	1	21.9713	0	0	0	3	0	0	0	0	2	0
216	51	2	23.5556	0	0	0	1	0	0	0	0	2	0
217	58	2	24.8358	0	0	0	1	0	1	0	0	2	0
219	56	1	29.0688	0	0	0	3	1	1	1	0	3	0
220	61	1	24.7721	0	0	0	1	0	1	0	0	3	0
221	67	1	18.5911	0	0	0	1	0	0	0	0	3	0
222	51	2	17.7778	0	0	0	1	0	0	0	0	2	0
223	59	2	36.4366	0	0	1	1	0	0	1	1	3	0
224	66	1	22.7583	0	0	0	1	0	1	0	0	2	0
225	53	1	24.3827	0	0	0	3	0	0	1	0	3	0
226	72	1	19.1001	0	0	0	3	0	0	0	0	2	0
227	64	2	19.487	0	0	0	1	0	1	1	0	2	0
228	52	1	25.5102	0	0	0	1	0	0	0	0	2	0
229	65	1	24.0238	0	0	0	1	1	1	1	0	3	0
230	55	2	29.9688	0	0	1	1	0	1	0	0	2	0
231	81	1	23.6652	1	0	0	1	0	0	0	0	2	1
232	63	1	18.3391	0	0	0	2	1	0	0	1	3	0
233	87	1	23.5102	0	0	0	1	0	1	1	0	3	0
234	52	1	24.7409	0	0	0	1	0	0	0	0	2	0
235	77	2	20.4294	0	0	0	1	0	0	0	0	2	0
236	73	1	24.2215	0	0	0	1	0	1	0	0	3	0
237	67	1	26.0276	0	0	0	1	0	1	0	0	2	0
238	65	1	23.7812	0	0	0	1	0	0	0	0	2	0
239	64	2	24.0346	0	0	0	1	0	1	1	0	2	0
240	60	2	20.5688	0	0	0	1	0	1	0	0	2	0
241	52	1	24.5779	0	0	0	1	0	0	0	0	2	0
242	52	1	26.9896	0	0	0	3	0	0	1	0	2	0
243	82	1	27.2173	0	0	0	1	0	0	0	0	3	0
244	54	2	21.0962	0	0	0	1	1	0	1	0	3	0
245	70	1	23.3067	0	0	0	3	0	1	1	0	3	0
246	62	1	26.7299	0	0	0	3	1	1	1	0	3	0
247	66	1	21.2585	0	0	0	2	0	1	0	0	2	0
248	51	1	19.2837	0	0	0	1	0	0	0	0	2	0
249	68	2	23.9838	0	0	0	1	0	0	0	0	3	0
250	57	1	21.2306	0	0	0	1	0	0	0	0	2	0

## Sheet: 2. Surg_Anesth_Data
Patient_ID	Surgery_Type	Incision_Length	Surgical_Approach	Anesthesia_Type	Anesthesia_Duration	Surgery_Duration	Mechanical_Ventilation_Duration	ICU_Admission	Rocuronium_Dose	FiO2	Tidal_Volume	PEEP	Intraoperative_Blood_Loss	Cumulative_Fluid_Balance
1	2	30	0	3	228	168	230	0	50	0.5	400	4	100	1800
2	2	15	1	3	270	230	273	0	40	0.5	400	5	300	2400
3	2	25	0	3	285	244	285	0	50	0.5	450	3	150	2650
4	2	25	0	3	280	248	285	0	50	0.5	440	4	200	2950
6	1	10	1	3	306	254	308	0	40	0.5	400	4	100	1000
7	1	10	0	3	164	147	170	0	50	0.4	420	5	50	2200
8	1	5	1	3	250	200	255	1	50	0.5	480	4	300	2200
9	1	5	1	3	256	168	258	0	0	0.5	530	4	800	2500
10	1	3	1	3	165	130	157	0	35	0.6	450	4	10	410
11	1	15	0	1	158	123	156	0	70	0.5	500	4	50	1300
12	2	30	0	3	525	489	531	0	38	0.5	510	4	100	3250
13	1	15	0	3	238	187	230	0	50	0.5	480	5	50	1950
14	1	15	0	1	308	156	205	0	50	0.33	480	4	360	1230
15	1	6	1	3	759	656	842	0	50	0.5	560	5	200	3900
16	1	20	0	2	250	215	254	0	50	0.5	480	3	500	2250
17	2	25	0	3	429	390	427	0	40	0.4	470	5	100	2500
18	1	4	1	3	282	220	286	0	50	0.4	560	5	450	1950
19	1	20	0	3	272	242	276	0	70	0.42	600	4	200	2550
20	1	25	0	3	474	449	480	0	40	0.5	600	4	1800	3600
22	1	20	0	3	346	254	302	0	50	0.5	410	4	200	2100
23	2	25	0	3	259	223	262	0	50	0.5	450	3	100	1500
24	1	10	1	3	260	220	270	0	40	0.5	500	3	100	1800
25	1	30	0	3	340	290	348	0	50	0.33	480	4	200	2900
26	1	12	0	3	186	157	186	0	40	0.5	500	4	100	1500
27	1	6	1	3	259	218	288	0	50	0.5	440	5	400	2300
28	1	12	0	3	218	161	221	0	40	0.5	400	4	50	1950
29	1	20	0	3	411	361	413	0	50	0.5	460	3	100	3550
31	1	20	0	3	225	194	240	0	50	0.4	530	3	50	600
32	1	15	0	3	243	218	248	0	50	0.4	400	4	50	1350
33	2	25	0	3	290	240	285	0	50	0.5	450	4	50	2150
34	1	4	1	3	250	211	270	0	50	0.6	430	3	300	2400
35	1	10	0	3	250	216	720	0	0	0.33	480	4	0	2000
36	1	5	1	1	150	113	150	0	50	0.65	520	4	20	1080
37	1	15	0	3	240	192	243	0	50	0.5	450	4	300	1450
38	1	15	0	3	290	237	290	0	40	0.5	420	4	50	2050
39	2	30	0	1	263	220	270	1	50	0.5	480	3	100	3300
40	2	25	0	1	403	367	410	0	76	0.5	500	4	100	2700
41	2	6	1	3	700	610	670	0	46	0.33	420	3	200	3720
42	2	30	0	2	380	310	390	0	50	0.3	480	3	1500	3900
43	2	25	1	1	284	241	286	0	14	0.5	390	3	100	1900
44	1	8	1	3	279	246	282	0	40	0.6	420	4	100	1600
45	2	30	0	3	298	240	647	1	50	0.5	450	3	400	2250
46	1	7	1	3	180	151	186	0	70	0.45	516	5	200	1600
47	1	25	0	3	226	177	220	0	50	0.5	550	3	200	2200
48	2	30	0	3	330	285	335	1	40	0.5	450	3	200	2700
49	1	10	0	3	481	437	482	0	50	0.5	520	4	2000	4650
50	1	5	1	3	216	171	221	0	50	0.5	540	4	100	1500
51	2	30	0	3	331	285	330	0	50	0.5	550	4	200	1700
52	1	8	0	3	157	119	165	0	0	0.4	410	4	200	1150
53	2	30	0	3	314	271	318	0	40	0.5	450	4	150	1250
54	1	4	1	3	421	342	427	0	50	0.5	500	4	1800	5250
55	1	10	0	3	277	239	272	0	16	0.3	560	4	50	2150
56	1	13	0	3	293	267	298	0	16	0.4	450	3	800	1500
57	2	25	0	3	295	255	301	0	50	0.5	420	3	50	3650
58	1	15	0	3	171	136	189	0	40	0.33	450	4	100	1700
59	1	4	1	3	230	164	240	0	40	0.5	350	3	100	2150
60	1	15	0	3	230	189	400	1	50	0.5	420	4	100	1650
62	2	35	0	3	620	601	637	0	0	0.4	560	3	600	4300
63	2	25	1	3	639	587	660	0	50	0.5	500	4	1000	5370
64	2	30	0	3	350	243	810	1	50	0.5	460	4	300	1950
65	2	35	0	3	435	400	430	0	50	0.5	450	0	400	3400
66	1	5	1	3	138	92	150	0	40	0.5	470	3	100	1750
67	1	8	1	3	230	167	235	0	70	0.5	500	4	100	1700
68	1	25	0	3	280	249	287	0	16	0.5	600	5	400	1750
69	1	25	0	3	272	238	271	0	14	0.5	540	6	200	1200
70	2	30	0	3	328	280	320	0	50	0.5	500	3	50	1350
71	1	5	1	1	165	140	160	0	50	0.5	500	3	3	295
72	2	20	0	3	450	385	460	0	50	0.5	420	3	50	2150
73	1	15	0	3	630	548	560	1	50	0.5	540	4	1100	4100
74	2	20	0	3	270	233	273	0	50	0.5	460	4	100	2500
75	1	5	1	3	280	245	288	0	50	0.5	480	5	900	1300
76	1	7	1	1	285	235	278	0	90	0.5	480	4	100	1800
77	2	20	0	3	318	277	318	0	50	0.4	500	5	350	3150
78	1	5	1	1	225	140	230	0	50	0.6	500	6	600	2200
79	1	4	1	3	361	335	385	0	50	0.4	520	4	300	2200
80	1	10	0	3	232	203	240	0	50	0.5	500	5	600	1750
81	2	30	0	3	256	225	262	0	30	0.5	450	5	400	2040
82	1	5	1	3	272	224	265	0	40	0.5	550	5	200	2850
84	2	30	0	3	188	160	196	0	60	0.5	500	4	100	1600
85	2	30	0	3	314	263	315	0	50	0.5	500	4	200	800
86	1	10	0	3	338	294	960	1	50	0.5	520	4	1700	2850
87	1	5	1	3	480	443	715	1	50	0.5	550	5	200	2600
89	1	25	0	3	453	419	451	0	50	0.5	450	4	100	3500
90	1	8	1	3	267	215	301	0	50	0.5	500	5	200	2300
91	1	6	1	3	679	636	685	0	130	0.5	450	5	1000	4100
92	2	30	0	3	254	225	260	0	50	0.5	450	3	100	2000
93	2	6	1	3	618	569	629	0	80	0.5	520	4	300	3150
94	1	15	1	3	456	429	460	0	50	0.3	460	3	200	4300
96	2	30	0	3	350	274	384	0	50	0.33	400	5	200	2850
97	1	10	0	3	150	125	157	0	50	0.5	500	4	100	1350
98	1	6	1	3	478	431	675	1	50	0.5	460	3	500	2300
99	2	30	0	1	373	297	447	1	50	0.5	400	4	500	3900
100	1	4	1	1	500	485	505	0	50	0.5	520	4	1000	3350
101	2	30	0	3	450	415	470	1	50	0.5	500	4	900	3800
102	2	25	1	3	374	347	383	0	140	0.5	470	4	100	3200
103	2	30	1	3	610	558	621	0	50	0.5	570	5	1200	5200
104	2	30	1	3	524	365	718	1	50	0.5	506	3	600	3450
105	2	5	1	3	541	494	549	0	50	0.5	400	4	100	5000
106	2	30	0	3	351	323	401	1	140	0.5	540	4	500	2100
108	1	4	1	3	333	252	320	0	50	0.33	500	4	50	450
109	2	30	0	3	285	255	321	1	50	0.5	500	4	100	3200
110	1	35	0	1	250	223	258	0	50	0.5	560	4	200	2900
111	2	35	0	3	285	241	295	1	110	0.3	550	4	150	1950
112	1	5	1	3	405	360	402	1	50	0.5	450	3	2400	2600
114	1	10	0	3	260	217	268	0	60	0.5	480	4	100	1900
115	1	5	1	3	382	325	286	0	120	0.3	450	4	1200	3850
116	1	10	0	3	280	255	279	0	50	0.5	580	5	1000	2550
119	2	25	0	3	389	352	277	0	50	0.5	550	4	200	2850
120	2	30	0	3	455	300	476	0	50	0.4	500	5	150	2550
121	2	25	0	3	240	212	249	0	50	0.5	500	4	200	1550
122	2	30	0	3	595	501	1460	1	55	0.4	570	5	800	3200
123	1	15	0	1	321	243	1420	1	120	0.5	440	4	400	1900
124	2	28	0	3	200	255	190	1	50	0.45	550	0	900	2700
125	1	35	0	3	250	198	256	0	50	0.33	550	0	700	3150
126	2	27	0	3	370	326	372	0	50	0.4	550	3	800	2400
127	1	33	0	3	195	164	335	1	50	0.4	525	3	200	200
128	1	25	0	3	133	94	145	0	50	0.5	470	3	50	1400
129	1	37	0	3	506	418	498	0	50	0.5	550	5	3000	2000
130	2	29	0	1	373	300	370	0	50	0.5	400	3	300	2000
132	2	10	1	3	340	285	428	0	70	0.5	530	3	200	2550
133	1	25	0	3	310	263	315	0	50	0.33	470	3	1000	2200
134	1	14	1	3	165	115	165	0	50	0.5	480	4	50	1420
135	1	28	0	3	335	280	320	0	50	0.5	500	6	300	5100
136	2	28	0	3	278	221	274	0	80	0.5	450	4	50	2700
137	2	25	1	3	556	495	557	0	50	0.33	550	4	50	4600
138	1	8	0	1	465	422	605	1	50	0.5	430	4	500	4300
139	2	25	0	3	493	405	1310	1	50	0.4	420	3	2000	5100
140	1	25	0	3	340	301	919	1	50	0.5	450	3	1100	3000
141	1	5	0	1	252	224	740	1	50	0.6	530	3	200	500
143	1	40	0	3	235	199	287	0	25	0.33	320	3	400	4050
145	2	30	0	3	302	287	533	1	50	0.35	550	4	50	3100
146	2	30	0	3	274	233	276	1	60	0.5	530	4	460	2490
147	1	15	0	3	195	121	185	0	50	0.5	510	0	100	600
148	2	35	0	3	609	559	678	0	50	0.33	460	4	200	3700
149	2	30	0	3	318	278	331	0	50	0.4	480	4	300	2900
150	2	30	0	3	247	197	255	0	50	0.33	520	4	80	2320
151	1	12	0	3	216	177	217	0	40	0.33	430	4	100	1700
152	1	25	0	3	177	144	181	0	50	0.5	600	5	50	1450
153	2	30	0	3	305	289	345	0	80	0.4	450	5	200	3600
154	1	4	0	3	256	200	262	0	50	0.3	510	4	200	2400
155	1	8	0	3	406	369	372	0	30	0.4	420	4	400	3000
156	2	30	0	3	305	240	286	0	30	0.5	440	4	200	2550
157	1	15	0	3	210	141	1150	1	60	0.5	450	3	500	1700
158	2	30	1	3	367	312	379	0	60	0.5	580	4	450	1750
159	1	5	0	3	340	309	333	0	40	0.6	450	3	200	3200
161	1	6	1	3	295	215	555	1	50	0.33	500	4	600	3100
162	1	10	0	3	356	276	363	0	50	0.33	500	4	2500	3150
163	1	15	0	3	265	220	275	0	48	0.5	520	0	100	2800
165	1	6	1	3	291	259	307	0	50	0.5	550	3	100	1500
166	1	10	0	3	123	83	126	0	40	0.5	480	4	300	0
167	2	30	0	3	370	338	379	0	50	0.5	500	4	700	3400
168	1	8	0	3	237	192	242	0	0	0.5	450	4	200	1750
169	2	35	0	3	353	317	366	1	50	0.6	500	3	400	2400
171	1	6	1	3	470	407	889	1	50	0.4	500	3	1000	4350
172	2	40	0	3	340	293	320	0	0	38	480	4	300	4100
173	2	5	1	1	466	409	463	0	50	0.5	440	3	300	1700
175	1	10	0	3	375	340	387	0	0	0.45	480	4	500	3500
176	2	25	0	3	320	253	1415	1	40	0.4	410	4	100	1600
177	1	6	1	3	190	136	193	0	50	0.5	580	4	50	2150
178	2	30	0	3	359	250	330	1	50	0.5	500	3	400	2000
180	1	20	0	1	317	241	270	0	50	0.5	400	3	200	2150
182	2	30	0	3	270	244	302	0	40	0.5	450	4	100	1800
183	2	30	0	3	329	277	311	1	50	0.6	460	4	150	1650
184	1	4	1	3	313	266	330	0	110	0.5	520	4	2000	4125
186	1	30	0	3	323	280	330	0	130	0.5	500	4	500	2050
187	1	15	0	3	200	180	210	0	50	0.5	440	4	100	1900
189	2	30	0	3	360	322	365	0	90	0.5	460	4	100	1100
190	1	15	0	1	180	213	186	0	50	0.5	400	3	50	1850
191	1	5	1	1	315	285	315	0	70	0.4	560	5	400	1400
192	2	25	0	3	244	210	263	0	50	0.5	460	4	250	2450
193	1	3	1	3	246	177	250	0	105	0.5	500	4	200	1650
196	2	30	0	2	229	198	236	1	50	0.5	480	4	300	2350
197	2	25	0	3	362	333	370	0	130	0.4	592	4	800	4900
198	2	25	0	3	428	276	432	0	110	0.5	500	5	100	0
199	1	10	0	1	229	188	234	0	90	0.5	480	4	500	1550
200	1	2	1	3	205	165	223	0	100	0.5	800	5	5	1900
202	1	15	0	3	227	193	234	0	90	0.5	460	3	500	1150
203	2	6	1	3	294	261	445	1	125	0.5	450	4	350	3050
204	1	10	1	1	338	277	344	0	80	0.5	450	3	100	3900
205	1	15	0	3	218	195	236	0	90	0.5	480	4	600	2500
206	2	10	1	3	534	499	536	0	145	0.4	430	3	100	3350
208	2	25	0	3	315	256	300	0	160	0.46	520	4	100	2400
209	1	5	1	3	378	329	377	0	80	0.5	484	3	50	1650
210	2	25	0	3	256	174	220	0	90	0.45	490	3	50	1300
211	1	5	0	3	159	137	164	0	60	0.5	480	3	400	1250
212	2	20	0	3	266	215	270	0	70	0.5	500	4	80	1820
213	1	15	0	3	182	153	190	0	90	0.5	430	4	50	950
214	1	4	1	3	345	306	350	1	45	0.5	450	4	100	2200
215	1	4	1	1	195	160	188	0	70	0.5	480	5	50	1700
216	2	15	1	3	530	491	534	1	73	0.5	450	4	600	3350
217	1	15	0	3	303	167	304	0	70	0.5	450	3	400	1300
219	1	10	0	3	237	221	237	0	80	0.5	560	4	50	1550
220	1	20	0	3	178	136	190	0	100	0.5	460	3	500	3600
221	2	25	0	3	281	214	265	0	40	0.45	470	5	200	2900
222	2	20	1	1	391	345	396	0	95	0.4	380	3	800	3800
223	2	40	0	3	354	316	355	0	205	0.5	600	4	400	2850
224	1	5	1	3	400	364	410	0	50	0.5	500	4	1200	3800
225	2	25	0	3	305	274	309	0	110	0.5	600	5	50	2450
226	1	6	1	1	360	314	363	0	90	0.4	460	0	400	3250
227	1	20	0	1	270	229	272	0	70	0.5	400	5	20	2080
228	2	30	0	3	173	131	180	0	75	0.5	510	4	500	2400
229	2	25	0	1	445	387	443	1	165	0.5	480	3	100	4700
230	2	15	1	3	385	350	387	0	145	0.44	480	5	400	4100
231	2	25	0	3	301	244	770	1	120	0.5	450	4	100	2150
232	2	30	0	3	267	232	273	0	90	0.5	460	4	50	2000
233	2	8	1	3	545	490	545	1	80	0.5	560	3	100	4250
234	2	25	0	3	239	202	241	0	110	0.5	480	4	50	1700
235	1	5	0	3	242	210	260	0	60	0.3	400	4	300	1050
236	1	15	0	3	439	409	460	0	130	0.5	520	4	200	2200
237	1	5	1	1	472	451	476	0	175	0.6	550	4	600	2800
238	2	30	0	1	402	363	401	0	100	0.5	500	4	300	3250
239	2	20	0	3	372	338	380	0	180	0.5	450	3	150	1950
240	2	25	0	3	260	236	271	0	90	0.5	400	3	50	2950
241	1	5	1	3	296	252	295	0	105	0.5	500	3	100	2350
242	2	30	1	3	351	295	350	0	120	0.5	540	4	100	1900
243	1	20	0	1	393	320	635	1	110	0.5	500	0	800	4100
244	2	25	1	3	349	318	357	0	110	0.5	400	5	150	2350
245	1	20	0	3	270	228	270	0	80	0.5	460	5	100	2200
246	2	30	0	3	408	377	420	1	50	0.5	500	4	800	2850
247	1	5	1	1	228	180	258	0	90	0.5	470	4	50	2350
248	1	15	0	3	226	170	222	0	90	0.5	450	4	100	1850
249	1	15	1	3	360	285	365	0	110	0.5	460	3	500	950
250	2	20	1	3	445	425	453	0	160	0.5	410	4	200	3700

## Sheet: 3.  Diaphragm_US_Params
Patient_ID	Preoperative_RD_TF	Postoperative_RD_TF	Preoperative_RQ_DE	Postoperative_RQ_DE	Preoperative_RD_DE	Postoperative_RD_DE	Preoperative_RS_DE	Postoperative_RS_DE	Postoperative_RDS_DE	RDS_DE_Group
1	0.637885	0.248555	0.97	1.08333	5.87	2.71	1.98	1.2	3.91	0
2	0.667907	0.379656	1.21333	1.03333	4.24	2.34	1.92	1.33	3.67	0
3	0.442893	0.234417	1.23667	0.933333	4.06	2.02	2.4	1.43	3.45	1
4	0.302682	0.316574	1.08667	0.94	4.93	3.01	2.84	1.03	4.04	0
6	0.456929	0.343421	1.68	1.30667	5.12	4.21	1.6	1.24	5.45	0
7	0.667323	0.308101	1.44	1.08333	6.23	4.43	2.38	1.87	6.3	0
8	0.380952	0.247649	1.08	0.722333	6.56	3.65	2.33	1.42	5.07	0
9	0.357208	0.379179	0.886	1.31	5.4	4.4	2.27	2	6.4	0
10	0.631004	0.502183	1.04567	0.973333	5.43	3.51	2.03	1.67	5.18	0
11	0.557105	0.299313	1.25333	1.15667	5.13	3.25	2.68	1.97	5.22	0
12	0.572305	0.308411	1.00233	0.89	8.04	2.4	2.34	1.47	3.87	0
13	0.432157	0.268714	1.13333	1.07433	5.28	1.76	2.6	1.42	3.18	1
14	0.535466	0.220193	1.61667	0.4215	5.66	3.23	3.42	1.52	4.75	0
15	0.54127	0.128631	1.66333	0.818667	4.75	2.04	3.26	1.93	3.97	0
16	0.28972	0.245669	1.08667	0.88	3.55	2.45	1.63	1.23	3.68	0
17	0.417778	0.200997	0.816667	1.11667	5.02	3.53	2.72	1.32	4.85	0
18	0.537549	0.10297	2.155	1.655	8.44	2.93	2.84	1.91	4.84	0
19	0.617647	0.255343	1.89333	1.44667	7.42	3.54	2.55	1.63	5.17	0
20	0.536152	0.241176	1.19667	1.21667	3.83	2.2	1.49	1.21	3.41	1
22	0.553672	0.326686	1.84	1.62	6.46	2.79	2.8	1.84	4.63	0
23	0.511111	0.305595	2.05	1.37333	5.14	1.65	2.67	2.1	3.75	0
24	0.521548	0.297845	1.11667	0.677667	4.27	3.65	2.04	0.76	4.41	0
25	0.506129	0.177642	1.56	1.21667	4.76	1.45	2.88	1.78	3.23	1
26	0.695773	0.222973	1.95333	1.72	4.54	2.74	2.64	1.37	4.11	0
27	0.707187	0.468798	3.23667	1.55	6.65	4.05	4.87	2.65	6.7	0
28	0.562368	0.397959	1.73667	1.17333	5.74	3.79	1.82	1.44	5.23	0
29	0.500846	0.21815	2.15333	1.92667	5.29	2.03	2.73	1.42	3.45	1
31	0.666075	0.296727	1.72667	1.02333	5.62	3.17	3.35	1.75	4.92	0
32	0.380952	0.224206	1.10667	0.946667	4.87	2.5	2.49	1.33	3.83	0
33	0.658675	0.435484	1.9	1.02667	4.76	2.85	3.89	1.6	4.45	0
34	0.677463	0.301255	1.10667	1.1	5.15	4.33	2.53	1.32	5.65	0
35	0.455982	0.306525	1.24333	0.632333	5.02	1.3	2.04	1.1	2.4	1
36	0.576618	0.377953	0.92	1.08	6.85	2.27	1.38	1.19	3.46	1
37	0.503376	0.38474	1.19667	1.21333	6.07	2.35	3.21	1.94	4.29	0
38	0.49505	0.383817	1.15333	1.06	3.96	2.67	1.96	1.29	3.96	0
39	0.56601	0.298995	1.47667	1.16667	5.83	2.37	4.01	2	4.37	0
40	0.539617	0.293956	1.355	1.01	6.22	1.98	2.43	1.22	3.2	1
41	0.546607	0.248322	1.32333	1.09667	5.02	3.66	2.93	2.43	6.09	0
42	0.534381	0.33434	1.40667	0.98	3.18	2.02	2.15	0.94	2.96	1
43	0.427556	0.197183	0.644667	0.536667	5.04	3.36	2.04	1.87	5.23	0
44	0.480676	0.190083	1.16	0.956667	5.84	3.63	1.72	1.26	4.89	0
45	0.612263	0.473926	1.55	1.41333	6.17	2.63	2.48	1.48	4.11	0
46	0.735591	0.20202	1.75667	1.32333	5.72	1.96	1.96	1.7	3.66	0
47	0.277095	0.201542	1.38	1.08333	7.38	4.32	1.16	0.99	5.31	0
48	0.611996	0.377823	2.19333	1.17	6.13	1.54	2.45	0.93	2.47	1
49	0.54194	0.341804	1.38667	1.15	5.35	2.64	2.98	2.42	5.06	0
50	0.4925	0.300676	1.78667	1.71333	5.97	4.45	2.34	2.03	6.48	0
51	0.42459	0.218301	1.96333	1.52	4.96	1.43	2.85	2.22	3.65	0
52	0.462556	0.251157	1.83	1.55333	4.66	3.56	2.76	0.87	4.43	0
53	0.446667	0.0891566	1.48	0.29	4.4	1.47	1.69	1.02	2.49	1
54	0.624671	0.448313	2.00333	1.62667	4.66	3.18	2.42	1.32	4.5	0
55	0.481842	0.293421	1.56	1.02	5.98	2.04	2.09	1.12	3.16	1
56	0.420941	0.283133	1.6	1.46667	4.15	2.32	2.11	1.36	3.68	0
57	0.567089	0.189189	0.965667	0.903333	3.88	2.95	2.09	1.27	4.22	0
58	0.579487	0.252011	1.08	0.793333	3.48	2.76	2.24	1.1	3.86	0
59	0.476806	0.22043	1.62333	1.53	5.82	4.18	2.23	1.36	5.54	0
60	0.542891	0.113009	1.59333	1.37333	5.33	2.54	2.28	1.43	3.97	0
62	0.612585	0.108434	1.71333	0.97	4.36	1.21	2.94	1.18	2.39	1
63	0.453263	0.16646	1.34667	1.06333	4.73	1.96	2.7	1.53	3.49	1
64	0.356061	0.299373	1.42333	1.27333	5.11	1.7	2.98	1.44	3.14	1
65	0.181668	0.219931	1.21333	1.05	3.48	1.99	2.02	0.79	2.78	1
66	0.632931	0.375765	1.62333	0.59	4.4	3.32	2.64	1.07	4.39	0
67	0.3125	0.302521	1.65667	0.93	4.42	3.92	2.85	2.35	6.27	0
68	0.463975	0.0894737	1.33667	1.06	5.57	2.41	3.03	1.65	4.06	0
69	0.251781	0.296131	1.08667	1.3	5.53	2.85	1.92	1.24	4.09	0
70	0.523379	0.400998	1.60667	1.00667	6.34	2.46	3.22	1.67	4.13	0
71	0.439506	0.441413	1.18333	1.18333	7.32	4.32	4.15	2.74	7.06	0
72	0.434783	0.316971	1.49667	1.16333	4.02	3.46	2.76	1.35	4.81	0
73	0.396484	0.264256	1.32	1.15333	5.76	2.22	3.23	1.34	3.56	0
74	0.658103	0.238806	1.89667	0.526667	3.27	2.86	2.27	1.52	4.38	0
75	0.373602	0.155521	1.89333	0.86	5.21	3.72	3.27	1.74	5.46	0
76	0.45665	0.376932	1.39667	1.18	5.31	3.89	2.03	1.76	5.65	0
77	0.664683	0.22548	1.27667	0.56	8.34	3.32	1.57	1.02	4.34	0
78	0.593567	0.205339	1.95667	0.89	6.88	2.21	3.36	1.37	3.58	0
79	0.594937	0.177165	1.48667	0.92	6.55	2.19	2.59	1.48	3.67	0
80	0.599529	0.435294	1.44	1.08	5.98	2.65	2.28	2.01	4.66	0
81	0.352584	0.0789474	1.41	0.8	5.8	2.99	2.75	1.34	4.33	0
82	0.480711	0.12766	1.11	0.846667	3.68	1.76	2.46	0.97	2.73	1
84	0.495238	0.132193	1.29667	1.01667	3.56	2.97	2.26	1.04	4.01	0
85	0.363725	0.225225	1.41333	0.451333	3.51	1.61	2.39	0.48	2.09	1
86	0.533499	0.184987	1.42333	1.09667	4.04	2.92	2.84	1.73	4.65	0
87	0.52248	0.276758	1.89333	1.31	4.99	3.34	1.86	1.92	5.26	0
89	0.428986	0.29235	1.87667	0.62	5.51	3.79	2.88	1.14	4.93	0
90	0.703889	0.201399	1.29333	0.24	5.12	3.45	2.13	1.67	5.12	0
91	0.786948	0.226721	1.45333	1.04667	7.42	2.42	1.87	1.32	3.74	0
92	0.519968	0.311275	1.14667	1.27667	7.32	3.45	2.2	1.73	5.18	0
93	0.370656	0.169412	1.08	0.91	4.18	1.8	2.27	0.7	2.5	1
94	0.484223	0.303846	2.02	1.09667	7.96	3.09	4.41	2.2	5.29	0
96	0.409194	0.202899	1.45333	0.903333	5.46	1.58	3.65	0.89	2.47	1
97	0.61462	0.237389	1.21667	1.14333	7.2	2.15	2.56	1.16	3.31	1
98	0.471062	0.320072	1.56	0.47	6.88	2.61	3.56	1.45	4.06	0
99	0.368421	0.197644	1.54333	0.756667	5.55	2.13	2.35	1.2	3.33	1
100	0.567816	0.451565	1.39667	0.856667	6.23	3.21	3.21	1.82	5.03	0
101	0.388841	0.31179	1.31333	0.883333	5.78	2.17	3.05	1.93	4.1	0
102	0.543818	0.382159	1.46333	1.25667	4.23	3.34	3.13	0.98	4.32	0
103	0.521622	0.21175	1.93	1.31667	5.05	3.42	2.87	1.55	4.97	0
104	0.473629	0.288627	1.83333	0.91	4.64	2.2	2.95	1.25	3.45	1
105	0.527378	0.424036	1.30667	1.14	6.65	3.93	2.75	2.22	6.15	0
106	0.556058	0.21	1.59	1.4	5.36	1.03	2.87	0.933	1.963	1
108	0.325	0.292165	1.14333	1.01333	2.1	2.07	1.98	1.38	3.45	1
109	0.565217	0.212121	1.23333	0.613333	4.21	2.21	2.56	1.03	3.24	1
110	0.337004	0.325581	1.47667	0.736667	5.64	1.1	2.68	2.11	3.21	1
111	0.43662	0.229122	1.23333	0.866667	3.13	2.17	2.7	1.87	4.04	0
112	0.566464	0.413123	1.68667	1.29667	4.78	2.56	2.68	1.56	4.12	0
114	0.589849	0.36148	1.013	0.863333	4.81	2.53	2.6	1.18	3.71	0
115	0.330532	0.361702	1.12333	1.11	6.67	3.27	2.36	2.29	5.56	0
116	0.740299	0.262774	1.32	1.11333	6.43	2.13	2.85	1.2	3.33	1
119	0.265743	0.252888	1.82	1.58	6.68	1.98	2.8	1.76	3.74	0
120	0.444386	0.290789	1.56333	0.99	5.96	3.75	2.16	0.92	4.67	0
121	0.631954	0.441135	1.65667	1.33333	5.53	4.01	2.43	1.16	5.17	0
122	0.4575	0.462098	1.72667	1.33667	8.07	3.42	2.54	1.69	5.11	0
123	0.467068	0.201309	1.58667	0.843333	4.94	1.2	1.87	0.667	1.867	1
124	0.580518	0.145768	1.62667	0.9	5.38	1.78	2.04	0.54	2.32	1
125	0.437077	0.233936	1.46333	1.12	6.02	1.52	4.2	1.01	2.53	1
126	0.32829	0.33595	1.69667	0.993667	4.55	2.27	2.32	1.93	4.2	0
127	0.412162	0.301127	2.04	1.24667	5.04	2.18	3.08	1.78	3.96	0
128	0.20284	0.2263	0.962333	0.817	5.49	1.1	1.82	0.8	1.9	1
129	0.467127	0.210526	1.57667	0.533333	5.2	1.3	1.43	1.1	2.4	1
130	0.147323	0.107991	1.30333	0.844333	3.78	1.68	1.89	0.88	2.56	1
132	0.47	0.220651	0.814667	0.8655	4.57	1.48	1.35	0.929	2.409	1
133	0.353043	0.344583	1.85333	1.78667	6.22	4.9	2	2	6.9	0
134	0.729453	0.571023	1.33667	0.746667	7.33	1.2	4.23	2.54	3.74	0
135	0.49814	0.243902	1.125	1.17333	5.38	2.84	1.71	1.64	4.48	0
136	0.29697	0.351598	1.31333	0.693333	5.47	1.64	2.04	1.04	2.68	1
137	0.133655	0.112957	1.732	1.11667	3.36	2.99	2.66	1.46	4.45	0
138	0.23913	0.114943	0.702333	0.793333	5.29	1.87	0.984	0.98	2.85	1
139	0.57463	0.224117	1.34667	0.802	6.08	1.31	2.97	0.971	2.281	1
140	0.479221	0.209658	1.18667	0.944333	4.84	1.27	2.52	0.83	2.1	1
141	0.577076	0.150943	1.90667	0.77	5.2	1.53	1.2	1.42	2.95	1
143	0.472429	0.209497	1.83867	0.622	5.6	1.66	1.7	0.67	2.33	1
145	0.520588	0.184544	1.09667	0.666667	5.27	3.03	1.73	1.6	4.63	0
146	0.25952	0.104435	1.2	0.858667	4.57	1.86	1.47	1.14	3	1
147	0.566423	0.228814	1.26	1.01667	6.16	1.72	1.53	1.14	2.86	1
148	0.659167	0.595238	1.445	1.07333	6.01	2.1	2.54	1.29	3.39	1
149	0.472555	0.167598	1.24667	0.673333	6.16	2.87	2.2	1.18	4.05	0
150	0.59148	0.452282	2.3	0.87	5.32	1.07	2	1.02	2.09	1
151	0.668663	0.166341	1.52	0.318	3.63	1.52	1.6	0.8	2.32	1
152	0.3698	0.0927273	1.77667	0.47	4.83	2.02	1.6	0.87	2.89	1
153	0.426678	0.163105	1.96	1.80667	6.91	3.27	2.31	1.32	4.59	0
154	0.605405	0.291209	1.33333	1.27667	4.37	2.32	2.36	1.43	3.75	0
155	0.450204	0.238356	1.25333	1.23667	5.21	2.43	1.96	1.76	4.19	0
156	0.463415	0.292906	1.32	1.23333	6.36	3.02	2.36	1.21	4.23	0
157	0.628017	0.237473	1.15333	0.567	4.1	1	1.77	0.7	1.7	1
158	0.378261	0.221448	1.27933	0.959	4.87	1.96	1.08	0.81	2.77	1
159	0.288401	0.167192	1.15333	0.466667	4.32	3.53	1.63	0.321	3.851	0
161	0.431646	0.211073	1.75	0.94	6.84	1.69	2.32	0.718	2.408	1
162	0.591022	0.213404	1.45333	1.41333	5.92	2.7	2.19	1.2	3.9	0
163	0.440313	0.55916	0.933333	0.69	6.96	2.71	3.05	2.11	4.82	0
165	0.627209	0.467213	1.46333	1.43667	6.84	3.07	1.92	1.82	4.89	0
166	0.264384	0.185034	1.26	0.666667	2.52	1.24	1.92	0.6	1.84	1
167	0.26327	0.367742	1.22333	0.489	3.59	1.97	2.11	1.48	3.45	1
168	0.655631	0.352357	0.96	0.528667	3.12	0.831	1.39	0.567	1.398	1
169	0.700665	0.171508	1.02667	0.586	5.63	0.996	1.21	0.684	1.68	1
171	0.445438	0.246377	1.55333	1.30333	4.65	2.97	2.66	1.87	4.84	0
172	0.59305	0.142857	1.19333	1.04333	4.98	1.78	2.67	0.88	2.66	1
173	0.659211	0.401697	1.16	1.00333	5.8	2.98	2	1.76	4.74	0
175	0.668956	0.300195	1.66667	0.911333	3.68	1.63	2.12	1.47	3.1	1
176	0.337679	0.280534	1.02333	0.833333	6.07	3.88	2.56	1.21	5.09	0
177	0.329936	0.279846	1.09333	0.8	4.16	1.27	1.91	1.24	2.51	1
178	0.346038	0.193651	0.773333	0.492667	5.12	2.52	1.2	0.676	3.196	1
180	0.324449	0.295539	1.962	1.42333	5.35	1.87	2.78	1.67	3.54	1
182	0.323845	0.269086	1.72	1.08333	2.31	1.41	1.66	0.69	2.1	1
183	0.542857	0.191071	1.61333	1.41333	4.04	1.98	2.4	1.78	3.76	0
184	0.549793	0.485477	1.42333	1.10667	5.42	3.49	1.99	1.89	5.38	0
186	0.411765	0.45914	1.69	1.02	5.73	2.21	2.13	1.05	3.26	1
187	0.565187	0.382387	1.76333	0.83	8.4	2.22	3.2	1.91	4.13	0
189	0.47027	0.293532	1.23333	1.04667	4.45	3.34	2.56	1.42	4.76	0
190	0.434258	0.372596	2.16333	2.06333	4.19	2.45	1.93	1.52	3.97	0
191	0.399225	0.251728	1.60333	1.22333	2.92	1.78	1.35	0.69	2.47	1
192	0.723957	0.316693	1.28667	0.88	3.64	2.32	1.82	1.27	3.59	0
193	0.269613	0.245304	1.55	1.18	5.07	3.26	2.44	1.69	4.95	0
196	0.44488	0.306684	1.08333	0.456667	4.61	3.34	2.07	1.78	5.12	0
197	0.470741	0.25283	1.50667	0.84	8.6	1.87	4.21	1.64	3.51	1
198	0.612214	0.0917085	1.78667	0.993667	4.67	3.3	2.33	1.29	4.59	0
199	0.378917	0.367496	1.56667	1.4	5.55	3.18	2.18	1.56	4.74	0
200	0.555673	0.445667	1.57333	1.49	5.36	4.54	2.27	1.98	6.52	0
202	0.646825	0.522763	1.55	1.25667	4.76	1.86	2.56	1.32	3.18	1
203	0.599046	0.2	1.31333	1.28333	4.35	2.57	2.96	1.32	3.89	0
204	0.606025	0.167672	1.25333	1.65333	5.21	3.13	3.31	2.15	5.28	0
205	0.399083	0.378022	1.87333	1.63333	4.63	2.65	2.74	1.65	4.3	0
206	0.511818	0.351852	1.30667	0.976667	3.57	2.45	2.61	1.36	3.81	0
208	0.296017	0.338122	1.50333	1.24333	5.97	3.12	2.55	1.34	4.46	0
209	0.467095	0.416013	1.54667	1.78333	4.58	2.76	1.87	1.14	3.9	0
210	0.480422	0.251765	1.32	1.32	5.32	3.21	1.59	0.99	4.2	0
211	0.676479	0.561328	2.00333	1.21	7.92	3.96	3.85	1.59	5.55	0
212	0.41319	0.372928	1.73	0.91	4.86	3.04	1.9	1.87	4.91	0
213	0.636826	0.328125	1.87	0.913333	6.73	2.63	2.05	1.13	3.76	0
214	0.390625	0.301075	1.29333	1.20333	4.12	2.89	2.3	1.52	4.41	0
215	0.409371	0.378345	1.42333	1.33667	5.47	3.85	1.99	1.77	5.62	0
216	0.291228	0.267836	1.80667	1.22	5.14	3.43	2	1.44	4.87	0
217	0.64933	0.4875	2.05333	1.08	5.87	2.53	2.14	1.91	4.44	0
219	0.423764	0.302993	1.86667	1.03	4.97	3.36	2.17	1.13	4.49	0
220	0.320455	0.354386	1.71333	1.30333	5.67	4.11	3.05	2.1	6.21	0
221	0.475474	0.178998	1.58	1.21667	5.46	1.34	2.12	0.93	2.27	1
222	0.451271	0.122905	1.55667	1.4	7.3	3.73	2.62	1.12	4.85	0
223	0.604065	0.330393	1.61333	0.84	6.32	1.12	2.35	0.56	1.68	1
224	0.49256	0.259162	1.54667	1.22333	5.18	4.06	2.64	1.11	5.17	0
225	0.30086	0.281379	1.72333	1.41333	4.95	2.22	1.79	1.23	3.45	1
226	0.565181	0.277019	1.52333	1.37333	4.4	3.13	3.38	2.03	5.16	0
227	0.26412	0.262542	1.26333	1.06667	6.16	2.35	2.05	0.9	3.25	1
228	0.420028	0.338068	1.65333	1.32333	6.42	1.83	2.11	1.03	2.86	1
229	0.367987	0.169657	1.65333	1.00333	5.03	2.87	1.95	1.41	4.28	0
230	0.372578	0.320242	1.76667	1.23333	5.85	3.85	3	1.38	5.23	0
231	0.477287	0.185129	1.58333	1.26667	5.57	2.57	2.09	1.53	4.1	0
232	0.380952	0.383769	1.39	1.19667	4.13	1.57	1.85	1.24	2.81	1
233	0.406174	0.188129	1.88	1.22	5.31	3.47	2.78	1.38	4.85	0
234	0.390968	0.361478	1.93667	1.28333	5.75	3.81	2.95	1.54	5.35	0
235	0.377301	0.234375	1.48667	1.22	4.44	3.52	1.94	1.05	4.57	0
236	0.355908	0.304913	1.96333	1.68333	6.66	3.92	2.86	1.41	5.33	0
237	0.565751	0.364826	1.84	1.63	5.63	4.11	1.86	1.03	5.14	0
238	0.207226	0.132415	1.63	1.11333	5.31	2.68	2.05	1.26	3.94	0
239	0.508138	0.364903	1.39667	1.13667	4.89	1.78	2.67	1.05	2.83	1
240	0.506174	0.20098	0.99	1.06	5.01	2.33	2.28	1.65	3.98	0
241	0.591953	0.22252	1.39	0.87	4.94	3.8	2.03	1	4.8	0
242	0.465843	0.255295	1.46667	1.04	4.44	3.07	2.45	1.43	4.5	0
243	0.470915	0.258683	1.62	1.36	5.78	1.8	2.04	1.07	2.87	1
244	0.330413	0.195274	1.81	1.34333	4.41	3.1	2.16	1.98	5.08	0
245	0.417582	0.15047	1.37667	1.27	5.26	2.85	1.98	1.56	4.41	0
246	0.602636	0.216169	1.50667	0.966667	5.98	1.35	1.1	0.507	1.857	1
247	0.483808	0.27303	1.72	1.2	4.73	4.23	1.59	1.01	5.24	0
248	0.401471	0.35426	1.4	1.19	4.86	2.52	1.68	0.59	3.11	1
249	0.598357	0.283636	1.36333	0.93	4.12	4.01	2.74	1.24	5.25	0
250	0.293467	0.247454	1.7	1.29	5.17	3.66	1.73	1.48	5.14	0

## Sheet: 4.  Postop_Outcomes
Patient_ID	PPCs_Occurrence	Respiratory_Infection	Respiratory_Failure	Pleural_Effusion	Atelectasis	Bronchospasm	Pneumothorax	Aspiration_Pneumonitis	ARDS	ICU_Admission	Length_of_Hospital_Stay	Postoperative_NRS_Rest	Postoperative_NRS_Coughing
1	0	0	0	0	0	0	0	0	0	0	29	2	5
2	0	0	0	0	0	0	0	0	0	0	29	3	5
3	1	1	0	0	0	0	0	0	0	0	18	3	4
4	0	0	0	0	0	0	0	0	0	0	33	3	5
6	0	0	0	0	0	0	0	0	0	0	14	2	3
7	0	0	0	0	0	0	0	0	0	0	17	2	4
8	0	0	0	0	0	0	0	0	0	1	13	1	3
9	0	0	0	0	0	0	0	0	0	0	19	1	4
10	0	0	0	0	0	0	0	0	0	0	15	1	1
11	0	0	0	0	0	0	0	0	0	0	9	3	5
12	0	0	0	0	0	0	0	0	0	0	16	5	7
13	0	0	0	0	0	0	0	0	0	0	23	3	5
14	1	0	0	1	0	0	0	0	0	0	17	3	5
15	0	0	0	0	0	0	0	0	0	1	46	3	4
16	0	0	0	0	0	0	0	0	0	0	11	2	3
17	1	0	0	0	0	1	0	0	0	0	14	3	5
18	0	0	0	0	0	0	0	0	0	0	15	2	2
19	0	0	0	0	0	0	0	0	0	0	28	2	3
20	0	0	0	0	0	0	0	0	0	0	9	3	5
22	0	0	0	0	0	0	0	0	0	0	20	2	3
23	0	0	0	0	0	0	0	0	0	0	35	2	4
24	0	0	0	0	0	0	0	0	0	0	17	2	3
25	0	1	0	1	1	0	0	0	0	0	42	4	5
26	0	0	0	0	0	0	0	0	0	0	9	2	3
27	0	0	0	0	0	0	0	0	0	0	14	2	3
28	0	0	0	0	0	0	0	0	0	0	14	2	4
29	1	0	1	1	0	1	0	0	0	0	22	5	6
31	0	0	0	0	0	0	0	0	0	0	15	0	0
32	0	0	0	0	0	0	0	0	0	0	12	2	3
33	0	0	0	0	0	0	0	0	0	0	16	3	5
34	0	0	0	0	0	0	0	0	0	0	15	2	3
35	0	0	0	0	0	0	0	0	0	0	14	2	4
36	0	0	0	0	0	0	0	0	0	0	13	3	5
37	1	1	1	0	1	1	0	0	0	0	9	4	4
38	0	0	0	0	0	0	0	0	0	0	10	2	2
39	0	0	0	0	0	0	0	0	0	1	16	4	6
40	1	1	0	0	0	1	0	0	0	0	40	2	6
41	0	0	0	0	0	0	0	0	0	0	34	2	4
42	0	0	0	0	0	0	0	0	0	0	34	2	3
43	0	0	0	0	0	0	0	0	0	0	30	4	5
44	0	0	0	0	0	0	0	0	0	0	15	3	5
45	1	1	0	0	0	1	0	0	0	1	37	2	3
46	0	0	0	0	0	0	0	0	0	0	15	2	3
47	0	0	0	0	0	0	0	0	0	0	31	2	4
48	1	1	0	0	0	0	0	0	0	1	19	2	4
49	0	0	0	0	0	0	0	0	0	0	9	0	0
50	0	0	0	0	0	0	0	0	0	0	18	2	2
51	0	0	0	0	0	0	0	0	0	0	33	2	4
52	0	0	0	0	0	0	0	0	0	0	11	1	3
53	0	0	0	0	1	0	0	0	0	0	35	2	5
54	0	0	0	0	0	0	0	0	0	0	11	2	3
55	1	0	0	0	1	0	0	0	0	0	23	4	8
56	0	0	0	0	0	0	0	0	0	0	25	3	5
57	0	0	0	0	0	0	0	0	0	1	41	4	6
58	0	0	0	0	0	0	0	0	0	0	13	3	4
59	0	0	0	0	0	0	0	0	0	0	17	3	4
60	0	0	0	0	0	0	0	0	0	1	25	2	5
62	0	0	0	0	0	0	0	0	0	0	39	3	5
63	1	1	1	1	1	0	0	0	0	1	69	2	4
64	0	0	0	0	0	0	0	0	0	1	25	3	5
65	1	0	1	0	0	0	0	0	0	1	25	2	5
66	0	0	0	0	0	0	0	0	0	0	5	2	3
67	0	0	0	0	0	0	0	0	0	0	16	2	2
68	0	0	0	0	0	0	0	0	0	0	24	2	4
69	0	0	0	0	0	0	0	0	0	0	17	4	6
70	0	0	0	0	0	0	0	0	0	0	19	2	4
71	0	0	0	0	0	0	0	0	0	0	6	3	5
72	1	0	0	1	0	0	0	0	0	1	38	3	4
73	0	0	0	0	0	0	0	0	0	1	20	2	3
74	0	0	0	0	0	0	0	0	0	0	14	2	4
75	0	0	0	0	0	0	0	0	0	0	18	3	4
76	0	0	0	0	0	0	0	0	0	0	16	2	3
77	0	0	0	0	0	0	0	0	0	0	16	4	6
78	0	0	0	0	0	0	0	0	0	0	10	2	4
79	0	0	0	0	0	0	0	0	0	0	15	1	3
80	0	0	0	0	0	0	0	0	0	0	15	2	3
81	0	0	0	0	0	0	0	0	0	0	28	3	4
82	0	0	0	0	0	0	0	0	0	0	23	2	3
84	0	0	0	0	0	0	0	0	0	0	21	3	5
85	0	1	0	0	1	0	0	0	0	0	33	2	4
86	0	0	0	0	0	0	0	0	0	1	35	2	4
87	0	0	0	0	0	0	0	0	0	0	18	2	3
89	0	0	0	0	0	0	0	0	0	0	16	3	5
90	0	0	0	0	0	0	0	0	0	1	12	2	3
91	0	0	0	0	0	0	0	0	0	0	39	2	4
92	0	0	0	0	0	0	0	0	0	0	22	3	5
93	1	0	1	0	0	0	0	0	0	0	32	3	4
94	0	0	0	0	0	0	0	0	0	0	36	2	4
96	1	1	0	1	0	0	0	0	0	1	35	0	0
97	0	0	0	0	0	0	0	0	0	0	13	3	3
98	0	0	0	0	0	0	0	0	0	1	24	3	4
99	1	1	0	1	0	0	0	0	0	0	59	3	4
100	0	0	0	0	0	0	0	0	0	0	11	2	2
101	1	1	0	0	1	0	0	0	0	1	24	3	5
102	0	0	0	0	0	0	0	0	0	0	20	3	6
103	0	0	0	0	0	0	0	0	0	0	29	2	4
104	0	0	0	0	0	0	0	0	0	1	16	2	4
105	0	0	0	0	0	0	0	0	0	0	33	3	4
106	0	0	0	0	0	0	0	0	0	1	13	5	7
108	0	0	0	0	0	0	0	0	0	0	20	2	3
109	0	0	0	0	0	0	0	0	0	1	21	4	4
110	0	0	0	0	0	0	0	0	0	0	9	5	6
111	0	0	0	0	0	0	0	0	0	0	15	2	6
112	0	0	0	0	0	0	0	0	0	1	13	1	3
114	0	0	0	0	0	0	0	0	0	0	19	2	2
115	0	0	0	0	0	0	0	0	0	0	16	2	3
116	1	0	0	0	1	0	0	0	0	0	13	3	5
119	0	0	0	0	0	0	0	0	0	0	28	2	4
120	0	0	0	0	0	0	0	0	0	0	23	3	5
121	0	0	0	0	0	0	0	0	0	0	14	3	4
122	0	0	0	0	0	0	0	0	0	1	20	2	5
123	1	0	0	1	1	0	0	0	0	1	46	2	4
124	1	1	1	1	0	0	0	0	0	1	28	3	6
125	0	0	0	0	0	0	0	0	0	0	14	2	4
126	1	0	0	1	0	0	0	0	0	0	41	4	6
127	0	0	0	0	0	0	0	0	0	1	20	4	6
128	0	0	0	0	0	0	0	0	0	0	19	5	7
129	1	1	0	1	1	0	0	0	0	0	42	4	6
130	1	1	1	1	1	1	0	0	0	1	183	3	4
132	0	0	0	0	0	0	0	0	0	0	12	2	4
133	0	0	0	0	0	0	0	0	0	0	19	3	5
134	0	0	0	0	0	0	0	0	0	0	11	2	3
135	0	0	0	0	0	0	0	0	0	0	12	4	6
136	0	0	0	0	0	0	0	0	0	0	29	3	5
137	0	0	0	0	0	0	0	0	0	0	32	3	4
138	0	0	0	0	0	0	0	0	0	1	44	2	4
139	0	0	0	0	0	0	0	0	0	1	34	4	6
140	0	0	0	0	0	0	0	0	0	1	39	4	5
141	0	0	0	0	0	0	0	0	0	1	32	2	4
143	1	1	0	1	0	0	0	0	0	1	55	3	6
145	0	0	0	0	0	0	0	0	0	1	34	5	6
146	0	0	0	0	0	0	0	0	0	1	32	3	4
147	0	0	0	0	0	0	0	0	0	0	21	2	5
148	1	1	1	0	0	0	0	0	0	0	35	2	4
149	1	1	1	0	0	0	0	0	0	1	38	3	5
150	0	0	0	0	0	0	0	0	0	0	18	4	6
151	0	0	0	0	0	0	0	0	0	0	12	3	5
152	0	0	0	0	0	0	0	0	0	0	29	3	6
153	0	0	0	0	0	0	0	0	0	0	22	4	6
154	0	0	0	0	0	0	0	0	0	0	27	3	6
155	0	0	0	0	0	0	0	0	0	0	33	2	6
156	0	0	0	0	0	0	0	0	0	0	19	1	4
157	0	0	0	0	0	0	0	0	0	1	11	2	4
158	0	0	0	0	0	0	0	0	0	0	20	4	4
159	0	0	0	0	0	0	0	0	0	0	34	2	5
161	0	0	0	0	0	0	0	0	0	1	27	3	4
162	1	1	0	0	0	0	0	0	0	0	25	2	5
163	0	0	0	0	0	0	0	0	0	0	12	0	2
165	0	0	0	0	0	0	0	0	0	0	23	1	1
166	0	0	0	0	0	0	0	0	0	0	10	3	5
167	1	0	0	1	0	0	0	0	0	0	28	7	8
168	0	0	0	0	0	0	0	0	0	0	15	4	6
169	1	1	1	0	1	0	0	0	0	1	46	4	6
171	0	0	0	0	0	0	0	0	0	1	25	3	5
172	0	0	0	0	0	0	0	0	0	0	42	0	0
173	0	0	0	0	0	0	0	0	0	0	26	3	4
175	0	0	0	0	0	0	0	0	0	0	19	3	5
176	1	1	1	0	1	0	0	0	0	1	97	4	6
177	0	0	0	0	0	0	0	0	0	0	11	2	4
178	0	0	0	0	0	0	0	0	0	1	18	3	6
180	1	0	0	0	0	0	0	0	0	0	89	4	6
182	0	0	0	0	0	0	0	0	0	0	26	4	6
183	0	0	0	0	0	0	0	0	0	1	46	3	5
184	0	0	0	0	0	0	0	0	0	0	10	3	3
186	0	0	0	0	0	0	0	0	0	0	14	4	4
187	0	0	0	0	0	0	0	0	0	0	11	1	5
189	0	0	0	0	0	0	0	0	0	0	23	4	5
190	0	0	0	0	0	0	0	0	0	0	13	3	5
191	0	0	0	0	0	0	0	0	0	0	14	2	4
192	0	0	0	0	0	0	0	0	0	1	32	3	6
193	0	0	0	0	0	0	0	0	0	0	13	2	3
196	0	0	0	0	0	0	0	0	0	1	15	3	5
197	0	1	0	0	1	0	0	0	0	0	49	0	0
198	0	0	0	1	1	0	0	0	0	1	41	2	7
199	0	0	0	0	0	0	0	0	0	0	14	0	5
200	0	0	0	0	0	0	0	0	0	1	46	1	1
202	0	0	0	0	0	0	0	0	0	0	12	3	5
203	0	0	0	0	0	0	0	0	0	1	27	2	4
204	1	1	1	1	1	0	0	0	0	1	19	4	4
205	0	0	0	0	0	0	0	0	0	0	13	2	5
206	0	0	0	0	0	0	0	0	0	1	61	3	5
208	0	0	0	0	0	0	0	0	0	0	20	3	6
209	0	0	0	0	0	0	0	0	0	0	14	2	3
210	0	0	0	0	0	0	0	0	0	0	28	2	4
211	0	0	0	0	0	0	0	0	0	0	7	2	4
212	0	0	0	0	0	0	0	0	0	0	14	3	5
213	0	0	0	0	0	0	0	0	0	0	11	1	3
214	0	0	0	0	0	0	0	0	0	0	32	2	3
215	0	0	0	0	0	0	0	0	0	0	7	2	3
216	0	0	0	0	0	0	0	0	0	1	26	2	3
217	0	0	0	0	0	0	0	0	0	0	12	5	7
219	0	0	0	0	0	0	0	0	0	0	7	2	5
220	0	0	0	0	0	0	0	0	0	0	18	2	5
221	1	0	0	1	0	0	0	0	0	0	36	3	5
222	1	1	1	1	1	0	0	0	0	1	54	2	4
223	1	1	0	0	1	0	0	0	0	0	26	4	8
224	0	0	0	0	0	0	0	0	0	0	20	3	4
225	0	0	0	0	0	0	0	0	0	0	22	3	5
226	0	0	0	0	0	0	0	0	0	0	29	0	3
227	0	0	0	0	0	0	0	0	0	0	31	2	3
228	0	0	0	0	0	0	0	0	0	0	20	4	6
229	0	0	0	0	0	0	0	0	0	1	31	2	0
230	0	0	0	0	0	0	0	0	0	0	18	3	5
231	1	1	1	0	1	0	0	0	1	1	33	4	6
232	0	0	0	0	0	0	0	0	0	0	18	4	5
233	0	0	0	0	0	0	0	0	0	13	21	2	3
234	0	0	0	0	0	0	0	0	0	0	18	3	5
235	0	0	0	0	0	0	0	0	0	0	15	1	3
236	0	0	0	0	0	0	0	0	0	0	11	3	5
237	0	0	0	0	0	0	0	0	0	1	13	3	4
238	0	0	0	0	0	0	0	0	0	0	25	3	5
239	0	0	0	0	0	0	0	0	0	0	15	3	4
240	0	0	0	0	0	0	0	0	0	0	21	3	4
241	0	0	0	0	0	0	0	0	0	0	20	2	4
242	0	0	0	0	0	0	0	0	0	0	12	3	5
243	0	0	0	0	0	0	0	0	0	1	21	3	5
244	0	0	0	0	0	0	0	0	0	0	26	2	4
245	0	0	0	0	0	0	0	0	0	0	21	4	6
246	1	0	0	1	0	0	0	0	0	1	122	4	6
247	0	0	0	0	0	0	0	0	0	0	15	2	3
248	0	0	0	0	0	0	0	0	0	0	17	2	6
249	1	1	1	0	1	0	0	0	0	0	32	2	4
250	0	0	0	0	0	0	0	0	0	0	15	3	4

## Sheet: 5. Data_Dictionary
1. Baseline Characteristics (Sheet 1)
Variable Name	Description	Type	Unit/Format	Coding/Notes
Patient_ID	Unique de-identified patient code	Categorical	–	001, 002, 003...
Age	Patient age at the time of surgery	Numerical	Years	Continuous value
Gender	Biological sex	Categorical	–	1 = Male, 2 = Female
BMI	Body mass index	Numerical	kg/m²	Continuous value
COPD_History	History of chronic obstructive pulmonary disease	Binary	–	0 = Absent, 1= Present
Asthma_History	History of asthma	Binary	–	0 = Absent, 1= Present
OSAHS_Diagnosis	Diagnosis of obstructive sleep apnea-hypopnea syndrome	Binary	–	0 = Absent, 1= Present
Smoking_Status	Current or fomer smoker or never smoked	Categorical	–	0 = Never smoked, 1 = Current smoker, 2 = Former smoker
Coronary_Artery_Disease_History	History of coronary artery disease	Binary	–	0 = Absent, 1= Present
Hypertension_History	History of hypertension	Binary	–	0 = Absent, 1= Present
Diabetes_History	History of diabetes mellitus	Binary	–	0 = Absent, 1= Present
Cerebrovascular_Disease_History	History of cerebrovascular disease (e.g., stroke, TIA)	Binary	–	0 = Absent, 1= Present
ASA_Cassification	American Society of Anesthesiologists Physical Status Classification	Ordinal	–	I = 1, II = 2, III = 3, IV = 4
Charlson_Comorbidity_Index	Weighted index of chronic comorbidities predicting 10-year survival	Numerical	–	Total score (0–33), higher values indicate greater comorbidity burden
2. Surgical and Anesthetic Data (Sheet 2)
Variable Name	Description	Type	Unit/Format	Coding/Notes
Surgery_Type	Type of upper abdominal surgery	Categorical	–	1 = Hepatobiliary, 2 = Pancreatic head
Incision_Length	Length of surgical incision	Numerical	cm	Continuous value
Surgical_Approach	Surgical access method	Categorical	–	1 = Open, 2 = Laparoscopic
Anesthesia_Type	Primary anesthesia method	Categorical	–	1 = General anesthesia, 2 = Combined general-regional
Anesthesia_Duration	Total duration of anesthesia	Numerical	Minutes	Time from induction to postoperative care transfer.
Surgery_Duration	Total duration of surgery	Numerical	Minutes	From incision to closure
Intraoperative_Blood_Loss	Total blood loss during surgery	Numerical	mL	Measured via suction canister and surgical sponges
Mechanical_Ventilation_Duration	Duration of postoperative mechanical ventilation	Numerical	Minutes	Excludes ICU ventilation
ICU_Admission	Whether the patient was admitted to ICU postoperatively	Binary	–	0 = No, 1 = Yes
Rocuronium_Dose	Total dose of rocuronium administered intraoperatively	Numerical	mg	Cumulative dose
FiO2	Fraction of inspired oxygen during surgery	Numerical	%	21–100%
Tidal_Volume	Tidal volume during mechanical ventilation	Numerical	mL
PEEP	Positive end-expiratory pressure during ventilation	Numerical	cm H₂O	3–5 cm H₂O
Cumulative_Fluid_Balance	Net fluid balance (input - output) during surgery	Numerical	mL
3. Diaphragmatic Ultrasound Parameters (Sheet 3)
Variable Name	Description	Type	Unit/Format	Coding/Notes
Preoperative_RD_TF	Preoperative right diaphragmatic thickening fraction during deep breathing	Numerical	%	[(End-inspiratory thickness − End-expiratory thickness)/End-expiratory thickness] × 100%
Postoperative_RD_TF	Postoperative right diaphragmatic thickening fraction during deep breathing	Numerical	%	Same calculation as preoperative
Preoperative_RQ_DE	Preoperative right diaphragmatic excursion during quiet breathing	Numerical	cm	Maximal excursion during quiet inspiration
Postoperative_RQ_DE	Postoperative right diaphragmatic excursion during quiet breathing	Numerical	cm	Same measurement protocol as preoperative
Preoperative_RD_DE	Preoperative right diaphragmatic excursion during deep breathing	Numerical	cm	Maximal excursion during deep inspiration
Postoperative_RD_DE	Postoperative right diaphragmatic excursion during deep breathing	Numerical	cm	Same measurement protocol as preoperative
Preoperative_RS_DE	Preoperative right diaphragmatic excursion during sniff breathing	Numerical	cm	Maximal excursion during sniff inspiration
Postoperative_RS_DE	Postoperative right diaphragmatic excursion during sniff breathing	Numerical	cm	Same measurement protocol as preoperative
Postoperative_RDS_DE	Composite diaphragmatic index (RD-DE + RS-DE) on postoperative day 1	Numerical	cm	Sum of postoperative RD-DE and RS-DE values
RDS_DE_Group	Stratification based on RDS-DE cutoff value	Binary	–	0 = RDS-DE ≥3.55 cm, 1 = RDS-DE <3.55 cm
4. Postoperative Outcomes (Sheet 4)
Variable Name	Description	Type	Unit/Format	Coding/Notes
PPCs_Occurrence	Occurrence of any postoperative pulmonary complication (PPCs)	Binary	–	0 = Absent, 1 = Present
Respiratory_Infection	Diagnosis of postoperative respiratory infection	Binary	–	0 = Absent, 1 = Present
Respiratory_Failure	Postoperative respiratory failure requiring intervention	Binary	–	0 = Absent, 1 = Present
Pleural_Effusion	Presence of pleural effusion confirmed by imaging	Binary	–	0 = Absent, 1 = Present
Atelectasis	Postoperative atelectasis confirmed by imaging	Binary	–	0 = Absent, 1 = Present
Bronchospasm	Clinically significant bronchospasm requiring treatment	Binary	–	0 = Absent, 1 = Present
Pneumothorax	Presence of pneumothorax confirmed by imaging	Binary	–	0 = Absent, 1 = Present
Aspiration_Pneumonitis	Aspiration pneumonitis diagnosed clinically or radiographically	Binary	–	0 = Absent, 1 = Present
ARDS	Acute respiratory distress syndrome (Berlin criteria)	Binary	–	0 = Absent, 1= Present
Length_of_Hospital_Stay	Total duration of hospitalization after surgery	Numerical	Days
Postoperative_NRS_Rest	Pain score at rest assessed by Numerical Rating Scale (NRS)	Ordinal	–	0 = No pain, 10 = Worst pain
Postoperative_NRS_Coughing	Pain score during coughing assessed by NRS	Ordinal	–	0 = No pain, 10 = Worst pain
